# Supplementary material for: Computational identification of protein complexes from network interactions: Present state, challenges, and the way forward
Source: Comput Struct Biotechnol J. 2022 May 27;20:2699–712. doi: 10.1016/j.csbj.2022.05.049 (PMC9166428; doi:10.1016/j.csbj.2022.05.049)
Supplement: Supplementary data 1 [file mmc1.xlsx]

## Sheet: SupplementaryTable1
Supplementary Table 1. Comparative analysis of eight algorithms for prediction of protein complexes with respect to nine performance measures as well as a composite score that combines four of them.
Comparative analysis
Yeast - CYC2008
Data-set	Method	# Clusters	MMR	FRM	SEP	PPV	SN	ACC	Prec	Rec	F-measure	prec+	rec+	f-measure+	MMR + f-measure+	Composite Score (CS) MMR + FRM + ACC + F-measure	CS Ranking
Collins	MCL	184	0.532663	0.805461	0.731084	0.61487	0.956134	0.766745	0.907609	0.658703	0.763379	0.875	0.549488	0.675052	1.20772	2.86825	4
	MCODE	93	0.255465	0.389078	0.527636	0.665184	0.633457	0.649127	0.892473	0.331058	0.482963	0.849462	0.269625	0.409326	0.664791	1.77663	14
	CFinder	89	0.246865	0.389078	0.492852	0.531646	0.775465	0.642084	0.88764	0.313993	0.46389	0.842697	0.255973	0.39267	0.639536	1.74192	15
	AP	194	0.492877	0.754266	0.577533	0.454486	0.715985	0.570443	0.798969	0.62116	0.698933	0.752577	0.498294	0.599589	1.09247	2.51652	8
	CMC	119	0.205132	0.324232	0.332783	0.646232	0.53829	0.589797	0.621849	0.266212	0.37282	0.571429	0.232082	0.330097	0.535229	1.49198	17
	PEWCC	226	0.252916	0.348123	0.250274	0.517427	0.657249	0.583162	0.730088	0.293515	0.418701	0.336283	0.259386	0.292871	0.545787	1.6029	16
	ProrankPlus	458	0.381971	0.491468	0.238211	0.476603	0.795539	0.615757	0.683406	0.433447	0.530455	0.251092	0.392491	0.306258	0.688229	2.01965	12
	DPC-NADPIN	522	0.390608	0.501706	0.215113	0.537939	0.803717	0.657534	0.64751	0.443686	0.526562	0.218391	0.389078	0.279755	0.670362	2.07641	11
	ClusterOne	127	0.33776	0.59727	0.552556	0.611069	0.833457	0.713652	0.897638	0.488055	0.632314	0.818898	0.354949	0.495238	0.832998	2.281	9
	Core&Peel	210	0.181009	0.266212	0.197895	0.646705	0.498885	0.568006	0.457143	0.21843	0.295612	0.27619	0.197952	0.230616	0.411625	1.31084	18
	IMHRC	117	0.322194	0.583618	0.551761	0.605016	0.850558	0.717357	0.91453	0.43686	0.591275	0.846154	0.337884	0.482927	0.805121	2.21444	10
	PC2P	191	0.544705	0.825939	0.738455	0.671125	0.897398	0.776058	0.895288	0.682594	0.774606	0.863874	0.56314	0.681818	1.22652	2.92131	2
	CC	250	0.582397	0.836177	0.694117	0.754472	0.696654	0.724987	0.736	0.713311	0.724478	0.704	0.600683	0.64825	1.23065	2.86804	5
	WCC	241	0.605445	0.849829	0.721873	0.75938	0.762082	0.76073	0.79668	0.74744	0.771275	0.755187	0.62116	0.681648	1.28709	2.98728	1
	OCC	515	0.610394	0.856655	0.43008	0.593389	0.924907	0.74083	0.598058	0.750853	0.665802	0.353398	0.62116	0.450495	1.06089	2.87368	3
	OWCC	516	0.609836	0.853242	0.431281	0.595735	0.92342	0.741697	0.587209	0.74744	0.657707	0.350775	0.617747	0.447466	1.0573	2.86248	6
	CUBCO	185	0.508103	0.754266	0.718612	0.659033	0.823048	0.736489	0.881081	0.638225	0.740243	0.821622	0.518771	0.635983	1.14409	2.7391	7
	DPCMNE	141	0.313095	0.453925	0.441864	0.567336	0.730855	0.643926	0.780142	0.372014	0.503792	0.680851	0.327645	0.442396	0.755492	1.91474	13
Data-set	Method	# Clusters	MMR	FRM	SEP	PPV	SN	ACC	Prec	Rec	F-measure	prec+	rec+	f-measure+	MMR + f-measure+	Composite Score (CS) MMR + FRM + ACC + F-measure	CS Ranking
Gavin	MCL	100	0.252039	0.457045	0.527236	0.427413	0.939173	0.633573	0.79	0.333333	0.468843	0.72	0.247423	0.368286	0.620326	1.8115	13
	MCODE	87	0.209254	0.333333	0.489898	0.562286	0.65369	0.606268	0.770115	0.264605	0.393877	0.701149	0.209622	0.322751	0.532005	1.54273	17
	CFinder	103	0.244624	0.443299	0.46544	0.485106	0.815896	0.629124	0.805825	0.33677	0.47502	0.718447	0.254296	0.375635	0.620258	1.79207	14
	AP	131	0.241561	0.436426	0.40044	0.304743	0.718573	0.467953	0.603053	0.323024	0.420701	0.48855	0.219931	0.303318	0.544879	1.56664	16
	CMC	138	0.238987	0.398625	0.393805	0.648896	0.567721	0.606953	0.717391	0.33677	0.458366	0.521739	0.247423	0.335664	0.574651	1.70293	15
	PEWCC	257	0.290584	0.457045	0.292944	0.565183	0.709651	0.633311	0.712062	0.357388	0.475913	0.315175	0.278351	0.29562	0.586205	1.85685	12
	ProrankPlus	395	0.362987	0.553265	0.265057	0.522989	0.807786	0.649972	0.76962	0.457045	0.573508	0.273418	0.371134	0.314869	0.677856	2.13973	9
	DPC-NADPIN	562	0.375421	0.608247	0.201906	0.535652	0.841849	0.671519	0.672598	0.460481	0.546685	0.176157	0.340206	0.232122	0.607543	2.20187	7
	ClusterOne	140	0.301052	0.563574	0.493888	0.573684	0.801298	0.678006	0.757143	0.426117	0.545326	0.621429	0.298969	0.403712	0.704764	2.08796	10
	Core&Peel	176	0.178766	0.281787	0.248491	0.681702	0.484185	0.574517	0.630682	0.230241	0.337332	0.329545	0.199313	0.248394	0.42716	1.3724	18
	IMHRC	123	0.267054	0.553265	0.491159	0.53653	0.843471	0.672716	0.691057	0.357388	0.471127	0.593496	0.250859	0.352657	0.619711	1.96416	11
	PC2P	154	0.36719	0.632302	0.598424	0.613675	0.831306	0.714249	0.792208	0.491409	0.606564	0.694805	0.367698	0.480899	0.848088	2.32031	5
	CC	215	0.42908	0.718213	0.588504	0.678571	0.681265	0.679917	0.688372	0.591065	0.636018	0.595349	0.439863	0.505929	0.935009	2.46323	2
	WCC	200	0.441238	0.714777	0.614694	0.68851	0.725061	0.706549	0.755	0.604811	0.671611	0.67	0.460481	0.545825	0.987063	2.53417	1
	OCC	463	0.434381	0.676976	0.306149	0.566993	0.868613	0.701782	0.539957	0.525773	0.532771	0.267819	0.426117	0.328912	0.763293	2.34591	4
	OWCC	463	0.462261	0.749141	0.313143	0.557306	0.880779	0.700616	0.520518	0.556701	0.538002	0.267819	0.426117	0.328912	0.791173	2.45002	3
	CUBCO	197	0.394863	0.643678	0.572862	0.615385	0.771976	0.689247	0.583756	0.51341	0.546328	0.497462	0.375479	0.427948	0.82281	2.27412	6
	DPCMNE	160	0.348734	0.56705	0.448087	0.58897	0.794604	0.684104	0.79375	0.448276	0.572965	0.59375	0.363985	0.451306	0.800041	2.17285	8
Data-set	Method	# Clusters	MMR	FRM	SEP	PPV	SN	ACC	Prec	Rec	F-measure	prec+	rec+	f-measure+	MMR + f-measure+	Composite Score (CS) MMR + FRM + ACC + F-measure	CS Ranking
KroganCore	MCL	126	0.276568	0.387283	0.509762	0.388093	0.926149	0.599527	0.849206	0.33815	0.483695	0.785714	0.286127	0.419492	0.696059	1.74707	11
	MCODE	65	0.117044	0.190751	0.365726	0.580968	0.366993	0.461748	0.676923	0.135838	0.226271	0.569231	0.106936	0.180049	0.297093	0.995815	17
	CFinder	87	0.175796	0.289017	0.387583	0.494371	0.642803	0.563722	0.827586	0.228324	0.357905	0.758621	0.190751	0.30485	0.480646	1.38644	15
	AP	151	0.2304	0.369942	0.393244	0.312424	0.710625	0.471186	0.596026	0.280347	0.381331	0.483444	0.210983	0.293763	0.524162	1.45286	13
	CMC	102	0.120912	0.210983	0.267375	0.659453	0.311982	0.453583	0.54902	0.150289	0.235981	0.411765	0.121387	0.1875	0.308412	1.02146	16
	PEWCC	246	0.192238	0.32948	0.235369	0.53078	0.529013	0.529896	0.707317	0.251445	0.371002	0.276423	0.196532	0.22973	0.421967	1.42262	14
	ProrankPlus	340	0.245866	0.349711	0.205728	0.51198	0.660889	0.581689	0.741176	0.300578	0.427704	0.261765	0.257225	0.259475	0.505341	1.60497	12
	DPC-NADPIN	520	0.277016	0.413295	0.177567	0.557651	0.70309	0.626162	0.696154	0.33237	0.449928	0.194231	0.291908	0.233256	0.510273	1.7664	10
	ClusterOne	189	0.315203	0.540462	0.469667	0.61869	0.747551	0.680075	0.761905	0.424855	0.545518	0.555556	0.303468	0.392523	0.707727	2.08126	6
	Core&Peel	144	0.0852499	0.150289	0.142801	0.652414	0.251696	0.405228	0.472222	0.101156	0.16662	0.201389	0.083815	0.118367	0.203617	0.807387	18
	IMHRC	155	0.2567	0.508671	0.459789	0.548343	0.790505	0.658382	0.690323	0.315029	0.432628	0.541935	0.242775	0.335329	0.59203	1.85638	8
	PC2P	214	0.443483	0.647399	0.63768	0.675379	0.76639	0.719447	0.785047	0.554913	0.650218	0.724299	0.447977	0.553571	0.997054	2.46055	3
	CC	279	0.466323	0.728324	0.610712	0.732484	0.581763	0.652788	0.648746	0.601156	0.624045	0.573477	0.462428	0.512	0.978323	2.47148	1
	WCC	275	0.457333	0.716763	0.60325	0.733394	0.587792	0.656569	0.665455	0.612717	0.637998	0.563636	0.447977	0.499195	0.956528	2.46866	2
	OCC	479	0.453947	0.696532	0.321495	0.542275	0.838734	0.674407	0.536534	0.552023	0.544169	0.323591	0.447977	0.375758	0.829705	2.36905	5
	OWCC	475	0.459152	0.716763	0.326201	0.534754	0.847023	0.673015	0.549474	0.580925	0.564762	0.328421	0.450867	0.380024	0.839176	2.41369	4
	CUBCO	196	0.322316	0.561753	0.492015	0.55543	0.683735	0.616252	0.494898	0.466135	0.480086	0.387755	0.302789	0.340045	0.662361	1.98041	7
	DPCMNE	141	0.266961	0.454183	0.380285	0.572809	0.669679	0.619353	0.70922	0.350598	0.469233	0.48227	0.270916	0.346939	0.613899	1.80973	9
Data-set	Method	# Clusters	MMR	FRM	SEP	PPV	SN	ACC	Prec	Rec	F-measure	prec+	rec+	f-measure+	MMR + f-measure+	Composite Score (CS) MMR + FRM + ACC + F-measure	CS Ranking
KroganExt	MCL	207	0.325535	0.533512	0.528832	0.516721	0.799306	0.642665	0.676329	0.410188	0.510663	0.570048	0.316354	0.406897	0.732431	2.01237	4
	MCODE	54	0.0886742	0.144772	0.333865	0.490879	0.353472	0.416548	0.648148	0.0965147	0.168011	0.592593	0.0857909	0.149883	0.238557	0.818005	18
	CFinder	69	0.118571	0.187668	0.298734	0.301904	0.680556	0.45328	0.73913	0.150134	0.249574	0.681159	0.126005	0.21267	0.331241	1.00909	16
	AP	143	0.150107	0.270777	0.304098	0.273174	0.591667	0.40203	0.426573	0.174263	0.247441	0.335664	0.128686	0.186047	0.336154	1.07036	15
	CMC	125	0.134533	0.230563	0.280224	0.615929	0.351389	0.465221	0.624	0.182306	0.282173	0.44	0.147453	0.220884	0.355416	1.11249	14
	PEWCC	350	0.215588	0.329759	0.201901	0.533064	0.568056	0.550282	0.66	0.268097	0.381305	0.228571	0.214477	0.2213	0.436888	1.47693	12
	ProrankPlus	206	0.172682	0.273458	0.238684	0.56998	0.55	0.559901	0.679612	0.217158	0.329144	0.330097	0.182306	0.234888	0.40757	1.33519	13
	DPC-NADPIN	546	0.234667	0.367292	0.145726	0.508678	0.701389	0.597311	0.657509	0.273458	0.386268	0.153846	0.225201	0.182807	0.417475	1.58554	11
	ClusterOne	144	0.222409	0.378016	0.419349	0.609851	0.590972	0.600338	0.791667	0.310992	0.446561	0.645833	0.24933	0.359768	0.582177	1.64732	9
	Core&Peel	185	0.0970061	0.163539	0.143718	0.589429	0.289583	0.413145	0.535135	0.123324	0.200453	0.221622	0.10992	0.146953	0.24396	0.874143	17
	IMHRC	182	0.218679	0.474531	0.366696	0.469802	0.802083	0.613857	0.489011	0.22252	0.305861	0.362637	0.176944	0.237838	0.456517	1.61293	10
	PC2P	231	0.358346	0.557641	0.571787	0.632353	0.689583	0.660348	0.675325	0.47185	0.555542	0.562771	0.348525	0.430464	0.788809	2.13188	1
	CC	286	0.378284	0.605898	0.561154	0.687925	0.563194	0.622443	0.573427	0.47185	0.517703	0.465035	0.356568	0.403642	0.781926	2.12433	2
	WCC	273	0.369238	0.581769	0.568509	0.690846	0.572222	0.628743	0.586081	0.463807	0.517824	0.479853	0.351206	0.405573	0.774811	2.09757	3
	OCC	545	0.334273	0.563003	0.200671	0.427029	0.821528	0.592298	0.412844	0.407507	0.410158	0.209174	0.30563	0.248366	0.582639	1.89973	7
	OWCC	521	0.342136	0.595174	0.206054	0.410662	0.825694	0.582307	0.385797	0.431635	0.407431	0.222649	0.310992	0.259508	0.601643	1.92705	6
	CUBCO	267	0.328959	0.59761	0.474138	0.621076	0.629518	0.625283	0.35206	0.462151	0.399663	0.262172	0.278884	0.27027	0.599229	1.95151	5
	DPCMNE	150	0.271305	0.454183	0.361813	0.546603	0.716867	0.625972	0.64	0.330677	0.436053	0.473333	0.282869	0.354115	0.62542	1.78751	8
